# Supplementary material for: Traditional Uses of Wild Edible Mushrooms among the Local Communities of Swat, Pakistan
Source: Foods. 2023 Apr 19;12(8):1705. doi: 10.3390/foods12081705 (PMC10137476; doi:10.3390/foods12081705)
Supplement: Supplementary file 1 [file foods-12-01705-s001.zip]

Archive with 1 entries (1 files):
- foods-2249625-supplementary.pdf
